# Supplementary material for: Exploring the perspectives of antimicrobial stewardship pharmacists in England on the subscription model for antimicrobial drugs
Source: JAC Antimicrob Resist. 2026 Feb 17;8(1):dlag018. doi: 10.1093/jacamr/dlag018 (PMC12910370; doi:10.1093/jacamr/dlag018)
Supplement: dlag018_Supplementary_Data [file dlag018_supplementary_data.zip]

Archive with 2 entries (2 files):
- SMASH II Appendix I.pdf
- SMASH II Supplementary materials.docx
